# Supplementary material for: Incidence and Practice of Early Prone Positioning in Invasively Ventilated COVID-19 Patients—Insights from the PRoVENT-COVID Observational Study
Source: J Clin Med. 2021 Oct 19;10(20):4783. doi: 10.3390/jcm10204783 (PMC8541588; doi:10.3390/jcm10204783)
Supplement: Supplementary file 1 [file jcm-10-04783-s001.zip]

Archive with 1 entries (1 files):
- jcm-1342301-supplementary.pdf
